# Supplementary material for: Molecularly Imprinted Polymer-Modified Microneedle Sensor for the Detection of Imidacloprid Pesticides in Food Samples
Source: Sensors (Basel). 2022 Nov 4;22(21):8492. doi: 10.3390/s22218492 (PMC9655949; doi:10.3390/s22218492)
Supplement: Supplementary file 1 [file sensors-22-08492-s001.zip]

Archive with 1 entries (1 files):
- sensors-1917311-supplementary.pdf
